# Supplementary material for: Redesign of a Piston for a Diesel Combustion Engine to Use Biodiesel Blends
Source: Materials (Basel). 2021 May 25;14(11):2812. doi: 10.3390/ma14112812 (PMC8197454; doi:10.3390/ma14112812)
Supplement: Supplementary file 1 [file materials-14-02812-s001.zip]

Archive with 1 entries (1 files):
- materials-1187656-supplementary.pdf
